# Supplementary material for: Curcumin rescues Caenorhabditis elegans from a Burkholderia pseudomallei infection
Source: Front Microbiol. 2015 Apr 10;6:290. doi: 10.3389/fmicb.2015.00290 (PMC4392299; doi:10.3389/fmicb.2015.00290)
Supplement: Supplementary Data 1 — Detailed information of all 42 natural products used in the anti-infective screening. [file DataSheet1.XLSX]

## Sheet: Sheet1
Species	Plant parts/ animal	Solvent	Source (Location)	ID
Untreated				Untreated
Nypa fruticans	husks	methanol	Malaysia	UE-01-1
		hexane	Malaysia	UE-01-3
	leaves	butanol	Malaysia	UE-01-5
		hexane	Malaysia	UE-01-2
		chloroform	Malaysia	UE-01-7
	roots	butanol	Malaysia	UE-01-4
		chloroform	Malaysia	UE-01-6
Faunus ater	whole animal	methanol	Malaysia (location-1)	UE-02-2
		methanol	Malaysia (location-2)	UE-02-4
		methanol	Malaysia (location-3)	UE-02-5
		methanol	Malaysia (location-4)	UE-02-6
		ethanol	Malaysia	UE-02-1
		ethyl acetate	Malaysia	UE-02-3
Swietenia macrophylla	seeds	methanol	Malaysia (location-1)	UE-03-1
		methanol	Malaysia (location-2)	UE-03-3
		chloroform	Malaysia	UE-03-2
		hexane	Malaysia	UE-03-4
		ethyl acetate	Malaysia	UE-03-5
		butanol	Malaysia	UE-03-6
		water	Malaysia (location-1)	UE-03-7
		water	Malaysia (location-2)	UE-03-08
Tinospora tuberculata	leaves	water	Malaysia	UE-04
Momordica charantia	fruits	water	Malaysia	UE-05
Zingiber officinale	rhizomes	methanol	Malaysia	UE-06
Alpinia galanga	rhizomes	methanol	Malaysia	UE-07
Curcuma longa	rhizomes	water	Malaysia	UE-08
Centella asiatica	leaves	water	Malaysia	UE-09
Andrographis paniculata	leaves	water	Malaysia	UE-10
Eurycoma longifolia	roots	water	Malaysia	UE-11
Orthosiphon stamineus	leaves	water	Malaysia	UE-12
Honey	-	-	Australia	UE-13
Emblica officinalis	fruits	water	India	UE-14
Curcumin	-	-	Merck, Germany	UE-15
Valeriana officinalis	rhizomes and roots	water	Malaysia	UE-16
Ginkgo biloba	leaves	water	Japan	UE-17
Silybum eburneum	seeds	water	USA	UE-18
Panax ginseng	roots	water	China	UE-19
Wheatgrass	grass	-	Malaysia	UE-20
Chorella	-	-	Japan	UE-21
Mixed vinegar	-	-	Taiwan	UE-22
Camellia sinensis	leaves	-	USA	UE-23
Oenothera biennis	seeds	-	Canada	UE-24
