# Supplementary material for: Curcumin rescues Caenorhabditis elegans from a Burkholderia pseudomallei infection
Source: Front Microbiol. 2015 Apr 10;6:290. doi: 10.3389/fmicb.2015.00290 (PMC4392299; doi:10.3389/fmicb.2015.00290)
Supplement: Supplementary Data 2 — List of differentially expressed B. pseudomallei genes in response to curcumin treatment. [file DataSheet2.XLSX]

## Sheet: Up-regulated
List of 76 genes up-regulated by curcumin
Gene	Description	Fold Change
BPSL0058	fatty acid desaturase	1.95938
BPSL0236	hypothetical protein	9.7634
BPSL0285	putative chromate transporter	1.5412
BPSL0294	hypothetical protein	2.8492
BPSL1250	D-3-phosphoglycerate dehydrogenase	2.38487
BPSL1277	putative ABC transport system, membrane protein (possibly iron-related)	1.69522
BPSL1278	putative ABC transport system, iron-binding exported protein	1.59147
BPSL1554	putative metal-ion transport system, membrane protein	10.2011
BPSL1732	putative methyl-accepting chemotaxis citrate transducer	1.61164
BPSL1773	cobyrinic acid A,C-diamide synthase	2.02619
BPSL1774	putative siderophore biosynthesis related protein	65.0171
BPSL1777	putative siderophore-related non-ribosomal peptide synthase	79.927
BPSL1778	putative siderophore related no-ribosomal peptide synthase	242.763
BPSL1779	putative siderophore biosynthesis related ABC transport protein	24.6658
BPSL1780	hypothetical protein	2.39555
BPSL1781	putative iron transport-related exported protein	73.5907
BPSL1782	putative iron transport-related membrane protein	63.2924
BPSL1783	putative iron transport-related exported protein	73.5907
BPSL1784	putative iron transport-related ATP-bidning protein	25.3573
BPSL1785	hypothetical protein	178.714
BPSL1786	hypothetical protein	28.4893
BPSL1787	extracytoplasmic-function sigma-70 factor PvdS	46.3762
BPSL2016	hypothetical protein	1.72987
BPSL2032	putative LysR-family transcriptional regulator	3.99861
BPSL2035	putative regulatory protein	2.10641
BPSL2355	hypothetical protein	1.61291
BPSL2469	fumarate hydratase	2.01791
BPSL2971	putative galactonokinase	1.55647
BPSL3066	putative hydrolase	2.15733
BPSL3380	putative PadR transcriptional regulator	2.56524
BPSS0240	hemin ABC transport system, ATP-binding protein	2.94012
BPSS0241	hemin ABC transport system, membrane protein	18.8038
BPSS0244	exported heme receptor protein	24.4484
BPSS0357	hypothetical protein	17.1927
BPSS0358	hypothetical protein	14.7643
BPSS0359	hypothetical protein	20.9677
BPSS0360	hypothetical protein	8.06299
BPSS0361	hypothetical protein	5.70558
BPSS0362	hypothetical protein	17.4843
BPSS0366	biopolymer transport protein	5.49509
BPSS0367	bipolymer transport protein	5.71085
BPSS0368	TonB-like transport protein	4.42961
BPSS0369	bacterioferritin ferredoxin protein	23.1019
BPSS0494	hypothetical protein	14.342
BPSS0495	nitroreductase family protein	6.38539
BPSS0580	subfamily M23A unassigned peptidase	2.04625
BPSS0581	salicylate biosynthesis isochorismate synthase	2.57593
BPSS0583	pyochelin biosynthetic protein	1.9417
BPSS0585	AraC family regulatory protein	19.3349
BPSS0586	pyochelin synthetase	2.8978
BPSS0590	probable ATP-binding component of ABC transporter	3.86757
BPSS0592	hypothetical protein	3.60998
BPSS0594	hypothetical protein	4.47556
BPSS0914	hypothetical protein	1.72866
BPSS1027	RNA polymerase sigma factor	5.22434
BPSS1028	iron uptake regulator protein	2.78232
BPSS1029	tonB-family receptor	1.57468
BPSS1118	HlyD family protein	1.62863
BPSS1136	hypothetical protein	1.7063
BPSS1204	iron transport receptor protein	4.14171
BPSS1205	hypothetical protein	3.4927
BPSS1206	putative hydroxylase	4.79239
BPSS1631	hypothetical protein	1.6017
BPSS1768	hypothetical protein	1.57287
BPSS1855	phosphoglycerate mutase family protein	1.94982
BPSS1856	phosphotransferase	1.55947
BPSS1857	acyl-CoA dehydrogenase	1.66767
BPSS1860	hypothetical protein	7.3076
BPSS1864	AraC-family regulatory protein	1.51453
BPSS1994	metal-related two-component system, response regulator	5.37213
BPSS1995	metal-related two-component system, histidine kinase	5.59542
BPSS1996	hypothetical protein	4.71054
BPSS1999	transport related, membrane protein	1.65623
BPSS2000	hypothetical protein	4.91813
BPSS2021	decarboxylase	1.55254
BPSS2119	metallo-beta-lactamase family protein	1.52054

## Sheet: Down-regulated
List of 12 genes down-regulated by curcumin
Gene	Description	Fold Change
BPSL0247	putative iron-sulfur protein	5.9217
BPSL1617	putative hydroxylase	2.15894
BPSL3280	putative cation efflux protein	3.58008
BPSS0277	methyltransferase	1.89429
BPSS0278	oxygenase	2.64632
BPSS0370	glutamate racemase	3.00869
BPSS0371	bacterioferritin	2.54925
BPSS0839	hypothetical protein	1.56963
BPSS1317	alanyl-tRNA synthetase related protein	1.63538
BPSS1667	formate dehydrogenase-O, major subunit	2.04873
BPSS1744	cytochrome b561	2.66585
BPSS2288	HSP20/alpha crystallin family protein	1.96628
